# Supplementary material for: Glucocerebrosidase 1 deficient Danio rerio mirror key pathological aspects of human Gaucher disease and provide evidence of early microglial activation preceding alpha-synuclein-independent neuronal cell death
Source: Hum Mol Genet. 2015 Sep 16;24(23):6640–52. doi: 10.1093/hmg/ddv369 (PMC4634372; doi:10.1093/hmg/ddv369)
Supplement: Supplementary Data [file supp_ddv369_ddv369supp_table1.xlsx]

## Sheet: Sheet1
Metabolite	gba1-/- % change to WT (5dpf)	Significance	gba1-/- % change to WT (brain, 12 wpf)	Significance
Sphingosine	-0.613302	ns	101.826	****
Sphinganine	20.6129	**	32.1202	**
Hexosyl-Sphingosine	1573.24	****	2734.13	***
Sphingosine-1-Phosphate	3.18864	ns	-12.7978	*
Dihydroceramide (C16.0)	33.4295	ns	78.4492	**
Dihydroceramide (C18.0)	39.5498	ns	74.3808	*
Ceramide (C14.0)	-5.37637	ns	135.045	****
Ceramide (C16.0)	0.741604	ns	102.681	****
Ceramide (C18.0)	0.898326	ns	41.8572	****
Ceramide (C20.0)	4.34344	ns	20.3031	ns
Ceramide (C22.0)	-0.805775	ns	-44.2955	**
Ceramide (C23.0)	2.80819	ns	-25.3098	ns
Ceramide (C24.1)	1.32532	ns	-4.02497	ns
Ceramide (C24.0)	6.65565	ns	-31.483	*
Lactosylceramide (C16.0)	31.7643	*	989.82	****
Lactosylceramide (C18.0)	277.94	****	2092.22	****
Lactosylceramide (C20.0)	117.648	**	1481.35	****
Lactosylceramide (C22.0)	74.8546	**	601.144	****
Lactosylceramide (C24.1)	28.3308	ns	292.023	****
Lactosylceramide (C24.0)	49.7213	ns	340.825	****
Monosialodihexosylganglioside (C16.0)	8.58429	ns	226.745	****
Monosialodihexosylganglioside (C18.0)	61.0936	*	230.23	****
Monosialodihexosylganglioside (C22.0)	5.83956	ns	458.11	****
Monosialodihexosylganglioside (C24.1)	-3.79978	ns	351.41	****
Monosialodihexosylganglioside (C24.0)	-27.9394	ns	263.986	****
Glucosylceramide (C14.0)	51.4297	ns	210.373	****
Glucosylceramide (C16.0)	38.2446	****	9882.52	****
Glucosylceramide (C18.0)	364.115	****	14514	****
Glucosylceramide (C20.0)	142.829	****	2885.85	****
Glucosylceramide (C22.0)	66.7367	****	529.591	****
Glucosylceramide (C23.0)	58.6027	****	348.555	****
Glucosylceramide (C24.1)	57.3244	****	421.741	****
Glucosylceramide (C24.0)	71.7558	****	112.054	****
Galactosylceramide (C16.0)	28.9536	**	46.9717	*
Galactosylceramide (C18.0)	-38.2857	**	112.604	****
Galactosylceramide (C20.0)	26.8025	*	-39.8026	****
Galactosylceramide (C22.0)	28.761	*	-56.0742	****
Galactosylceramide (C23.0)	24.3199	ns	-48.3875	****
Galactosylceramide (C24.1)	8.27574	ns	-45.2827	***
Galactosylceramide (C24.0)	-0.122302	ns	-55.0935	****
Dihydrosphingomyelin (C16.0)	9.70813	ns	36.4213	***
Dihydrosphingomyelin (C18.0)	9.74665	ns	16.1893	***
Sphingomyelin (C16.0)	4.55354	ns	67.1714	***
Phosphatidylcholine (C160.160)	6.58028	ns	-4.22809	ns
Phosphatidylcholine (C160.182)	16.71	*	-18.5994	*
Phosphatidylcholine (C34.0)	10.2937	**	-3.77992	ns
Phosphatidylcholine (C180.180)	5.51009	ns	9.18926	ns
Phosphatidylcholine (C180.181)	6.02849	ns	11.1226	*
Phosphatidylcholine (C181.181)	15.1476	*	-14.2503	*
Phosphatidylcholine (C36.3)	17.3685	*	-20.5519	*
Phosphatidylcholine (C36.4)	14.6048	**	-12.3737	ns
Phosphatidylcholine (C180.204)	11.8975	ns	-7.04491	ns
Phosphatidylcholine (C160.226)	13.2918	*	5.01439	ns
Phosphatidylcholine (C40.6)	12.1414	ns	16.8394	***
Phosphatidylcholine (C36.5)	14.499	*	17.4711	ns
Phosphatidylcholine (C36.6)	13.5616	ns	-5.23485	ns
Phosphatidylcholine (C38.0)	8.52551	ns	-9.79937	ns
Phosphatidylcholine (C40.5)	12.8412	*	24.5254	***
Phosphatidylcholine (C40.4)	23.3386	ns	-22.1808	****
Phosphatidylcholine (C40.3)	15.5499	ns	-14.61	**
